# Supplementary material for: Molecular basis for cooperative binding and synergy of ATP-site and allosteric EGFR inhibitors
Source: Nat Commun. 2022 May 9;13:2530. doi: 10.1038/s41467-022-30258-y (PMC9085736; doi:10.1038/s41467-022-30258-y)
Supplement: Supplementary file 4 — Source Data [file 41467_2022_30258_MOESM4_ESM.xlsx]

## Sheet: Fig 2a Gel
	Alternative names
	PF06747775 (mavelertinib)
	ACEA (avitinib)
	HM61713 (olmutinib)
	EGF816 (nazartinib)
	ASP8273 (naquotinib)

## Sheet: Fig 2d Gel
									Alternative names
									Osi (osimertinib)
									PF (mavelertinib)
									ASP (naquotinib)

## Sheet: Fig 2e FP Kd
FP Binding Assay Kd (nM)				FP curves for determining Kds (L858R) Polarization (mP) - Two indepenent experiments
	L858R	L858R/T790M		Inhibitor (µM)	DMSO		AMP-PNP		Osimertinib		AZ5104		Mavelertinib		Naquotinib		Neratinib
DMSO	481	65.5		1	573.4	581.15	565.1	556.05	580.2	584.4	575	556.25	578.85	583.25	561.85	581.95	540.25	539.45
	488	93		0.5	562.2	566.15	552.75	549.25	580.6	562.2	537.45	545.85	561.05	565.25	563.55	578.1	529.25	523.85
AMP-PNP	273	154		0.25	542.85	547.25	546.5	541.15	568.85	562.35	556.05	541.75	551.7	564.85	560.65	556.5	528.15	519.6
	226.5	121.2		0.125	531.4	529.1	531.7	527.35	554.45	557.55	556	541.8	552.6	540.25	542.9	554.15	510	509.45
Osimertinib	46	37.2		0.0625	514.2	528.85	523.5	505.4	549.5	551.75	543.85	534	531.5	534.8	543.05	558.7	507.15	511.75
	22.9	28		0.03125	510.85	508.85	517	508.8	545.65	548.95	530.9	537.65	522.95	522.95	536.4	538.75	505.55	502.75
AZ5104	67.3	70		0.015625	500.6	504	506.15	492.7	541.3	536.15	533.6	515.9	518.3	523.5	529.05	532.5	508	512
	40.42	25.38		0.0078125	502.55	502.2	495.75	508.3	531.85	533.55	510.8	509	501.7	515.35	517.5	532.45	503.4	499.15
Mavelertinib	236	31		0.00390625	499.25	505.05	513.8	493	516.25	519.95	510.05	504.3	521.8	511.5	511.3	519.35	510.45	492.7
	197	41.76		0.00195312	498.45	512.35	502.05	500.75	522.15	506.7	512.5	502	505.65	511.55	511.35	504.45	508	494.35
Naquotinib	53.6	24		0.000976562	490.95	509.9	502.55	500.05	511.55	499.9	505.65	505	510.8	504.75	497.55	511.15	505.8	508
	49	20.27		0.000488281	501.7	499.1	515.8	487.95	506.65	498.1	513.1	507.7	503.3	514.4	508.6	505.9	496.8	510.7
Neratinib	>1000	>1000		0.000244141	500.75	500.5	499.85	500.45	521.15	494.6	514.55	502.65	496.6	504.25	490.8	513.1	487.6	495.05
	>1000	>1000		0.00012207	499.9	488.4	498.4	479.9	500.8	504.85	511.8	488.55	492.4	499.15	499.7	505.75	491	504.95
				6.10352e-05	493.1	491.2	475.15	495	498.55	499.15	504.05	499.55	510.4	500.7	501.3	510.2	495.6	497.7
				0	493.5	488.8	478.3	482.75	504.7	496.45	507.55	502.35	507.8	497.7	510.55	496.55	494.5	498.25
				FP curves for determining Kds (L858R/T790M) Polarization (mP) - Two indepenent experiments
				Inhibitor (µM)	DMSO		AMP-PNP		Osimertinib		AZ5104		Mavelertinib		Naquotinib		Neratinib
				1	576.25	572.1	543.45	545.45	584.95	570.05	556.25	569	560.85	556.9	553.8	553.9	503.85	526.35
				0.5	563.25	560.85	548.65	547.55	574.05	562.1	545.85	544.9	562.1	552.15	541.5	550.45	528.4	531.05
				0.25	584.85	552.4	528.3	530.65	564.35	551.55	541.75	549.3	552.05	552	540.3	536.3	509.85	518.95
				0.125	550.8	536.2	526.25	517.8	559.05	562.1	541.8	538.35	540.15	536.9	534.2	537	511.45	514.55
				0.0625	533.6	526.15	517.75	488.85	548.65	536.55	534	528.35	529.45	533.4	529.2	537.55	511.9	507.95
				0.03125	523.2	520.75	509.9	515.35	531.9	531	537.65	519.55	534.65	537.6	529.15	529.65	508.75	501.2
				0.015625	516.1	493.45	509.1	507.8	521.2	519.4	515.9	514.15	512.05	515.3	521.8	508.85	507.9	498.1
				0.0078125	515.65	491.4	500.8	508.25	506.35	509.55	509	506.85	514.2	508.65	519.45	514.35	514.3	499.85
				0.00390625	507.55	491.8	501.9	486.5	512.9	500.9	504.3	501.25	508.85	497	515.15	519.45	495.05	496.3
				0.00195312	502.75	502.4	500.05	502.45	512.15	501.5	502	507.8	500.55	496.3	506.95	508.3	509.2	506
				0.000976562	501.5	489.7	497.85	502.5	506.2	502	505	499.4	507.65	502.1	508.9	510.25	509.7	500.95
				0.000488281	501.25	496.6	501.05	494.35	493.2	506.25	507.7	512	500.65	495.4	504.15	485.8	502.35	505.4
				0.000244141	506.95	480.1	504.2	492.35	482.1	491.95	502.65	498.75	499.05	497.85	498.9	503.25	510.55	507.45
				0.00012207	465.35	487.55	496.25	482.8	501.8	489.7	488.55	496.5	494.55	499.15	501.3	500.05	515.35	502.45
				6.10352e-05	494.8	488.35	496.35	506.2	490.2	487.7	499.55	490.2	500.75	503.8	505.95	495.6	505.5	512.9
				0	488.65	490.6	457.5	508.95	481.3	477.95	502.35	487.9	486.25	492.45	502.5	494.75	494.3	491.15

## Sheet: Fig 3a Synergy
HTRF Inhibition Synergy Assay (L858R) IC50 plots										Matrices used to derive IC50s Raw HTRF fluorescence ratio (665/620 nm *10^4)															Matrices used to derive IC50s Raw HTRF fluorescence ratio (665/620 nm *10^4)															Matrices used to derive IC50s Raw HTRF fluorescence ratio (665/620 nm *10^4)
Osimertinib (nM)	JBJ-125 IC50 (nM)				JBJ-125 (nM)	Osimertinib IC50 (nM)				JBJ-125 (nM)															JBJ-125 (nM)															JBJ-125 (nM)
0	0.832	0.8948	1.023		10	0.3339	0.2543	0.1365		10	2335.12	2030.08	2123.55	2037.04	1761.47	1448.76	1395.76	1261.43	1235.96	1210.43	892.86	1243.24			10	2366.86	1941.75	2087.68	1896.91	2164.33	1995.8	2121.81	1889.91	1891.89	1554.7	1128.71	1000			10	1716.05	2141.62	1800.3	1554.49	1712.29	1475.27	1643.28	1359.37	1168.46
0.05	0.8834	0.9942	0.9292		6.84921	0.5394	0.2209	0.3362		6.84921	4047.62	3377.11	4104.63	2651.93	2774.57	2659.38	2150.54	2217.82	1471.7	1113.17	1109.12	1106.94			6.84921	5068.23	6896.55	5524.75	5112.02	3917.14	4312.9	3000	2075.85	1170.02	1273.76	1062.99	1600			6.84921	2522.38	2403.2	2088.76	2104.09	1735.65	1632	1668.24	1462.55	1201.05
0.0849	0.7507	0.8538	0.9247		4.69117	0.5417	0.423	0.3334		4.69117	4901.96	4011.63	4101.56	4028.06	3963.41	3062.73	2204.3	1842.61	1563.09	1032.5	1386.32	1117.12			4.69117	2751.09	3068.39	3072.16	2723.4	3313.95	3359.68	3047.62	2796.12	2519.53	1956.09	1626.51	1452.99			4.69117	3336.93	2918.28	2921.49	3027.65	2706.05	2105.18	1964.08	1483.53	1476.37
0.14427	0.5702	0.832	0.9703		3.21308	0.4807	0.4504	0.4466		3.21308	10597.4	8837.64	6672.79	8000	8161.62	5298.8	3754.51	3308.41	2106.26	1298.7	1166.35	1206.58			3.21308	20042.5	16465.7	18818.4	16363.6	15131	13484.2	9274.19	4066.15	2594.81	1322.65	1406.84	1350.81			3.21308	3978.07	3801.39	3842.18	3541.9	3091.8	2751.76	2101.51	2248.62	1554.12
0.245064	0.7457	0.7877	0.769		2.20071	0.7656	0.5428	0.5531		2.20071	10370.4	11727.6	10141.4	10647.8	8442.31	8097.01	6765.87	4750	2026.77	1378.68	1122.45	1081.08			2.20071	6730.36	6461.54	5972.22	6878.61	4691.85	8412.7	7675.35	7190.78	4713.38	3269.23	1995.93	1635.61			2.20071	5906.87	6222.59	5262.1	4895.59	4997.1	3692.51	3634.34	2531.68	1915.82
0.416277	0.6834	0.6477	0.7789		1.50731	0.6271	0.7199	0.4822		1.50731	23387.5	17929	18116.2	19738.6	16594.8	13012.8	9654.47	6553.78	4294.74	1586.45	1218.57	1327.8			1.50731	36132.1	35476.2	36545.9	34689.7	33444.2	26078	21118.7	13894.7	7484.01	2959.18	1373.74	1204.82			1.50731	8283.75	7817.94	7029.39	7178.5	6442.59	5365.56	4674.24	3121.16	2294.57
0.707107	0.4964	0.5682	0.6794		1.03239	1.001	0.8539	0.7926		1.03239	24492.1	25599.1	22639.2	20857.7	20384.6	19340.2	16760.3	9960.24	4508.77	3319.33	1444.65	1259.26			1.03239	20978.3	18901.1	18152	14220.8	14222.6	19299	15836.8	16831.3	13155.6	6680	2837.84	1480.77			1.03239	10523.2	9982.19	9903.02	9142.1	9175.3	8123.53	5658.41	4581.44	3348.53
1.20112	0.4117	0.4628	0.4714		0.707107	0.9242	0.953	0.8937		0.707107	35972.5	33273.5	37601.9	30567.7	29442	23638.3	21774.9	16375	7117.99	4452.83	1776.56	1708.25			0.707107	58128.3	51016.9	50297.8	42618.4	53324.5	49105.3	35407.9	26241.6	17153.1	7465.35	3031.58	1483.74			0.707107	13426.8	12363.1	12606	11258.8	10566.7	9759.49	8059.9	5527.19	3982.68
2.04029	0.2499	0.3111	0.379		0.484313	1.381	1.016	1.171		0.484313	40898.1	31020.4	30413	30754.3	28369.6	25132.9	23078.6	17461	10835	4413.92	2390.06	1402.21			0.484313	40355.4	43994.9	43374.7	26919.7	29591.8	32727.3	29666.7	27276.8	19287.2	13940	4858.87	2080.92			0.484313	16093.6	16424.1	13702.1	13457	12410.2	11170.2	8929.65	8009.06	5698.35
3.46572	0.2199	0.2434	0.2409		0.331716	1.372	1.437	1.193		0.331716	43851.5	44952.4	43048.5	41472.7	41760.4	36524.7	36122.9	23457.9	14110.7	6403.01	2989.9	1209.96			0.331716	70279.3	67811.6	66750	65081.5	61620.1	57052.3	59299.7	38502.4	26718.8	14193.5	4505.93	1947.79			0.331716	16909.9	15249.3	15842.8	15228.4	14489.3	11986.4	12281.5	9359.55	5725.41
5.88704	0.2497	0.1645	0.2525		0.227199	1.888	1.569	1.652		0.227199	41858.8	46509.9	43718.6	40506.9	39510	35424.1	32444.4	29547.5	17668.1	8660.55	3571.43	1471.14			0.227199	56094.5	55402	55470.7	58825.1	52194.5	49650	47142.9	42523.6	26697	16772.3	7746.74	2543.02			0.227199	20079	18038.5	16596.7	15192.2	16152.8	14214.1	12341.7	10100.6	6712.42
10	0.1276	0.1099	0.0981		0.155614	2.133	1.873	1.468		0.155614	53291.5	50698.2	49731.7	47296	41567.3	41215.6	37703	33584.5	18948.5	11748	3881.7	1558.44			0.155614	74281.6	68540.5	76716.4	70439.6	68393.4	71469.7	66508.9	51192.9	35875	21898.5	7209.78	3253.8			0.155614	20193.8	18519.8	18971.5	17086.3	17730.7	14923.5	14165.2	11833.5	8329.15
					0.106583	1.86	1.745	1.666		0.106583	54418	46770.3	45257	48635.2	41088.9	44009.9	41336.8	31600	21722.7	10294.7	4530.94	2192.82			0.106583	75102	66720.4	74095	68632.5	55508	63333.3	65162.2	48348.4	43417.1	24202	11796	2514.51			0.106583	20723.3	20118.7	19809.6	18639.6	19861.2	15852.3	13783.9	13271.9	8584.7
					0.073	1.92	2.409	1.833		0.073	55103.1	58224	54821.4	43311.7	55863.9	42579.9	40427.6	32184.2	23147	12868.5	4869.89	1838.24			0.073	84968.8	80186.3	78814.6	76147.1	74738.4	81486.5	63023.3	61484.6	42801	27389.3	10669.5	3120.16			0.073	21609	18072	20326.7	17755.3	16982.2	18956.3	16468	13240.6	10415.6
					0.05	2.113	2.165	1.723		0.05	50615	46259	49849.2	46361.4	48686.9	39719.8	42357.5	35240.3	23388.4	12712.5	5269.23	2010.97			0.05	81871.2	70108.4	69025.1	79716.1	66434.3	68926.6	66957.8	67826.1	51994.5	36372.6	13225.8	4336.63			0.05	22101.9	19680.1	19495.6	20472.7	18794.7	17208.6	15624.5	13630	9952.83
					0	2.903	2.501	1.993		0	57788.9	59411.8	58479.4	53905.5	47622.6	47207.6	42812.5	41126.8	25733.3	16152.3	5705.52	2224.45			0	79437.9	77771.3	87443.4	79188.4	77117.6	73603.4	82614.4	65027.5	58591.2	35456.7	11763.5	4527.94			0	22610.3	20374.8	20820.8	20258.2	18348.5	19059.1	16283.9	14384.6	10687.6
											0	0.05	0.0849	0.14427	0.245064	0.416277	0.707107	1.20112	2.04029	3.46572	5.88704	10	Osimertinib (nM)			0	0.05	0.0849	0.14427	0.245064	0.416277	0.707107	1.20112	2.04029	3.46572	5.88704	10	Osimertinib (nM)			0	0.05	0.0849	0.14427	0.245064	0.416277	0.707107	1.20112	2.04029
AZ5104 (nM)	JBJ-125 IC50 (nM)				JBJ-125 (nM)	AZ5104 IC50 (nM)				JBJ-125 (nM)															JBJ-125 (nM)															JBJ-125 (nM)
0	1.628	1.684	1.741		10			0.1725		10	6598.36	4273.68	4061.14	3995.86	2515.59	2075.06	2284.57	1111.11	1303.42	1347.37	1260.16	1304.35			10	2751.98	2679.43	2627.12	2791.41	1639.01	1522.24	1449.29	1129.04	1169.01	1222.62	1136.37	1051.61			10	2881.36	2721.24	3053.76	2873.56	1742.92	1808.04	1150.79	1225.81	1200
0.05	1.556	1.694	1.344		6.84921	0.2217	0.1092	0.2808		6.84921	8225.81	6409.69	6928.1	5530.61	4092.92	3168.88	1867.22	1635.22	865.19	1632.18	1062.99	1027.25			6.84921	5720.62	4277.04	3375.26	3143.26	2936.74	1786.19	1314.37	1441.43	1054.62	1094.87	1360.74	1137.12			6.84921	6053.22	5074	3752.67	3493.72	3197.12	2208.74	1189.52	1526.55	1297.87
0.0849	1.44	1.571	1.494		4.69117	0.2109	0.2439	0.2305		4.69117	12636.4	11301.6	14636.8	5723.01	6785.01	5317.8	3244.78	1782.79	1061.22	1169.1	1178.71	1132.9			4.69117	6865.35	7739.15	6343.89	5272.31	4143.95	2914.53	1553.2	1348.68	1041.51	1329.8	1269.24	1022.33			4.69117	6218.49	7857.14	6437.77	5580.25	4074.07	3099.79	1736.26	1531.73	969.7
0.14427	1.516	1.732	1.481		3.21308	0.3316	0.1468	0.2215		3.21308	23863.6	18449.4	20723.7	18307.7	13939.4	8625.79	6000	2025.86	1402.06	1135.9	841.68	948.77			3.21308	15155.8	10568.2	10780.4	8432.47	6050.6	3616.95	2016.68	1180.07	1260.93	1056.9	1006.2	1217.85			3.21308	14839.5	11739.1	10508.1	8482.91	6343.61	4034.71	1818.18	1176.47	1189.98
0.245064	1.146	1.044	1.366		2.20071	0.2641	0.2325	0.2913		2.20071	31169.7	27539.2	20400	20614.4	15056.2	11792	7400.42	2051.28	1515.15	1449.28	1144.58	1007.75			2.20071	18013	16149.8	18824.3	12106.8	9398.99	4950.33	2458.78	1425.89	1085.53	1118.88	941.21	1218.22			2.20071	18213.4	16009.3	18443.4	13552.9	10192.3	5000	2510.92	1555.08	1008.77
0.416277	0.7858	0.683	0.9481		1.50731	0.3182	0.2121	0.3165		1.50731	39503.6	39497.6	37474.8	34536.6	24481.2	16033.8	9501.13	3060.11	1660	1266.09	1322.96	1022.04			1.50731	25623.4	25293.3	20927.3	16788.3	11634.7	7887.76	4168.33	1994.74	1014.35	1221.8	1057.29	1204.55			1.50731	25751.8	25827	20415.8	16754.2	12137.8	9343.89	5075.27	2171.31	1039.22
0.707107	0.4229	0.7624	0.7779		1.03239	0.3292	0.2346	0.3208		1.03239	57917.8	48977	45466.3	37305.7	31231.9	22879.5	11371.3	3469.39	1842.7	1250	1327.8	1206.9			1.03239	33719.5	31027.6	27091.2	23563.2	17235.2	10415.2	5065.18	2486.79	1700.11	1065.1	1187.4	1133.65			1.03239	34574.5	32904	27407.4	24680.3	17708.3	11948.6	5431.03	2366.74	1709.4
1.20112	0.09442	0.3064	0.2381		0.707107	0.2274	0.2447	0.3842		0.707107	74061.5	49186.6	57593.1	37732	36916.1	27963.8	14685.3	5469.39	1693.23	1402.81	1501.1	1054.69			0.707107	40275	34467.4	32650.7	28507.9	21191.9	12488.6	6320.59	2685.99	1235.72	1275.71	1248.36	1420.94			0.707107	46116.2	35736.8	31907.2	28337.5	21259.5	12863.6	6575.96	3021.74	1297.54
2.04029	0.05661	0.1142	0.1248		0.484313	0.3494	0.2451	0.3361		0.484313	71517.9	62193.7	61424.4	54112.7	45778.4	26571.4	15915.5	4220	2148.94	1464.97	1405.94	1271.19			0.484313	44162.9	41251.8	35470.4	32009	21800.7	15146.3	6811.76	2452.54	1467.76	1249.02	1387.27	1053.05			0.484313	43207	42812.5	33908.6	32382.2	21634.2	13573	7488.69	2320.33	1162.79
3.46572					0.331716	0.3553	0.2757	0.4075		0.331716	75652.2	67345.1	66089.6	55914.3	43954.1	32323.2	19306.2	5766.87	1801.98	1469.98	1511.11	1370.97			0.331716	46774.7	39705.1	41484.3	35587.1	23748.3	16626.9	8880.83	3257.39	1571.76	1096.4	1319.41	1176.04			0.331716	44412.5	39461.5	41436.6	34815.8	23054.9	17258.4	9979.04	3249.48	1649.27
5.88704					0.227199	0.486	0.2593	0.3156		0.227199	70198.9	71465.5	68698.2	62115.4	51588.5	43333.3	25313.9	5432.1	1922.29	1233.4	1408.45	1096.15			0.227199	52472.3	42815.5	44694.3	36628.5	26994.3	17534.9	9486.37	3910.15	1740.72	1389.88	1128.23	1220.28			0.227199	48774.4	42583.1	42010.6	38950.1	28756.1	17950.5	10853.1	3710.41	1718.06
10					0.155614	0.4675	0.27	0.4209		0.155614	80064.1	70118.7	71806.9	56256.4	53546.5	43500	20195.2	8142.55	2137.4	1635.61	1383.65	1517.67			0.155614	53554.9	45411	44096.2	36007.7	27491.1	21796.1	9660.52	3912.64	1558.64	1495.51	983.915	1038.83			0.155614	52109.8	47372.9	43486.5	37279.8	28671.3	20727.7	8902.44	3938.73	1526.88
					0.106583	0.3849	0.2979	0.357		0.106583	77857.1	77713.4	64065.9	54425.8	54381.7	35933.8	25095.2	7237.44	2533.04	1475.05	1503.13	1053.64			0.106583	51129.2	47303.6	47608.9	35868.8	28263.1	22199.5	9887.7	3870.72	1777.04	1157.79	1189.34	1039.32			0.106583	49751.4	51988.1	48034.7	37898.9	29120.6	22686.2	10543	3670.63	1832.23
					0.073	0.5849	0.2746	0.4162		0.073	78030.3	73611.9	73183.2	61498.6	61656.8	51613.8	26635.3	12760.2	3010.75	1718.75	1288.89	1257.49			0.073	56789.9	50675.7	44803.4	38631.8	30281.4	22676.2	11633.8	4911.19	1715.27	1416.14	1307.88	1130.94			0.073	61295.7	50113.3	42391.3	37675.7	31139.2	23080.8	12064.7	5044.05	1434.78
					0.05	0.5377	0.3101	0.4806		0.05	77403	77820.5	75076	67435.9	59281.6	48000	32500	11288.9	3656.57	2004.45	1169.1	1055.9			0.05	55343.8	55371.5	46873.8	41334.1	31940.3	24036	11895.3	5155.26	1777.24	1178.11	1090.91	986.545			0.05	54913.8	53746.2	45439.1	38651.4	33307.9	23686.9	11517.9	4808.13	1996.05
					0	0.6087	0.3127	0.4839		0	81862.8	76177.4	71197.6	71892.7	59189.9	48750	35369	17313.1	5226.78	1642.71	1227.72	1145.37			0	63270.7	51260	49638.4	40511.5	40187.9	25598	14125	5350.98	2257.95	1439.08	1231.14	1206.55			0	60159.2	51037.5	48892.2	39947.8	34884.3	25994.8	13723.1	5418.5	2313.25
											0	0.05	0.0849	0.14427	0.245064	0.416277	0.707107	1.20112	2.04029	3.46572	5.88704	10	AZ5104 (nM)			0	0.05	0.0849	0.14427	0.245064	0.416277	0.707107	1.20112	2.04029	3.46572	5.88704	10	AZ5104 (nM)			0	0.05	0.0849	0.14427	0.245064	0.416277	0.707107	1.20112	2.04029
Mavelertinib (nM)	JBJ-125 IC50 (nM)				JBJ-125 (nM)	Mavelertinib IC50 (nM)				JBJ-125 (nM)															JBJ-125 (nM)															JBJ-125 (nM)
0	2.023	1.486	1.283		10					10	1903.95	1943.52	3038.87	2329.93	1750	2363.95	1172.41	1221.12	1358.7	1160.13	1021.13	1139.9			10	5702.31	3458.5	4241.16	4184.55	2769.56	3564.15	3543.48	2250	1884.92	1267.33	1493.78	1124.26			10	2179.93	1797.56	1775.54	1710.96	1828.86	1574.8	1652.02	1097.77	1310.34
0.05	1.639	1.399	1.199		6.84921	1.144	1.172			6.84921	2844.52	2385.01	2454.39	2793.1	2746.48	2709.79	1399.32	1395.35	938.05	1059.83	976.03	904.26			6.84921	6708.33	6506.28	6588.24	6605.08	4752.69	4881.42	4695.12	4098.71	1983.47	1538.46	967.12	851.93			6.84921	3081.29	2986.11	3036.65	3226.38	2622.38	2114.29	1200.69	1047.46	1187.05
0.0998	2.023	1.2	1.379		4.69117	1.092	1.254	0.7394		4.69117	5555.56	3760.13	5053.57	5054.35	3637.93	2405.66	1939.8	1421.14	901.5	1231.03	1212.65	1092.44			4.69117	10831.6	9483.1	12229.2	6312.63	8989.47	9674.13	7581.97	5052.19	3093.22	2161.02	1308.59	1054.85			4.69117	3679.58	4591.3	4351.01	3741.01	2986.11	2078.36	1824.32	1165.22	1266.29
0.199054	1.761	1.51	1.991		3.21308	1.164	1.202	0.478		3.21308	7303.37	6973.45	7090.59	6256.32	5652.17	3892.51	2290.6	1421.73	986.84	1173.47	1130.14	1136.77			3.21308	25464.8	16929.6	18371.6	16948.8	14935.6	13626.4	11677.1	9257.64	4665.27	2427.75	1202.53	1314.03			3.21308	6679.1	7355.52	6550.58	5130.11	4618.06	4655.8	3115.04	1395.35	1548.27
0.397164	2.107	1.241	1.299		2.20071	1.064	1.543	0.9137		2.20071	9716.98	9375	10295.6	10492.4	8360.96	5789.47	2954.16	1788.32	1356.88	1095.41	1056.22	1063.83			2.20071	25022.1	24663.9	24120.5	26565.7	20180.6	20318.9	20874.7	14889.9	9437.5	3249.52	1968.19	1377.87			2.20071	7339.13	8888.89	9335.79	10117.4	9290.91	4680.13	3859.06	1808	1174.5
0.792447	1.678	1.048	1.112		1.50731	0.8427	1.273	0.9322		1.50731	15691.1	14051.6	15454.5	15373.1	10913.8	8352.06	5278.25	2167.24	1120	1114.92	918.2	1028.37			1.50731	44467.5	37767.2	33950.9	37870.8	37652.8	33955.8	25488.1	21274	10548.5	4365.08	1535.65	1242.48			1.50731	14991	13595.1	14482.1	18599.6	11156.1	9208.63	5283.36	2093.43	1215.75
1.58114	1.618	1.102	0.7357		1.03239	1.147	1.284	0.8777		1.03239	20275.6	20321.9	16989	16604.5	12961	9463.96	6013.75	2500	1161.62	1262.98	950.7	912.16			1.03239	54986.7	52465	46250	39291.3	36336.4	40329.9	32079.4	23317.9	13501	6147.54	2134.15	1449.81			1.03239	17793.2	17598.3	17294.6	17033.2	13090.6	10553.4	5901.93	2525.25	1066.67
3.15479	0.9133	0.708	0.4263		0.707107	1.147	1.238	1.046		0.707107	22510	19961.9	20287.4	18029.7	18483	12580.6	9233.58	3388.98	1224.14	1085.14	956.52	1046.7			0.707107	65585.8	52132.3	56331.5	47630.2	59707.6	45804	38097.6	27882.3	18267.9	8138.08	2535.21	1500.94			0.707107	22391.3	21066.7	23215.7	21068.7	17838.3	13928.6	8714.56	2913.91	1372.55
6.29463	0.3506	0.2313	0.1523		0.484313	0.9929	1.115	1.118		0.484313	22656.5	25029.3	21641.5	21081.6	18547.5	16158.4	8649.64	3513.99	1187.8	1270.63	974.36	862.94			0.484313	70298.5	62759.6	67396.4	49690.7	51584.4	48768.5	42739	26682.3	16560.5	7249	2791.67	1498.05			0.484313	22185	21259	18029.5	20093.5	17254.9	13407.4	7898.42	2674.42	1400.71
12.5594					0.331716	0.9927	1.293	1.047		0.331716	31843.2	24274.8	22045	23113.4	19393.9	15544.8	8905.11	3409.89	1371.24	793.92	1310.34	1111.11			0.331716	67617.7	66818.2	65847	65948.3	58048.1	50235.6	48500	35653.3	19038.5	7237.11	2003.85	1390.04			0.331716	28422.2	24511.3	26300.8	25210.4	20684.7	16247.7	9832.09	3611.11	1276.98
25.0594					0.227199	0.9475	1.372	0.9305		0.227199	28653.1	29217.8	25279.4	25256.7	21929.1	15535.7	8992.93	3623.19	1243.7	1374.17	1307.95	1181.82			0.227199	70814.6	66229.5	71069.4	60246.9	56776.7	59694.4	52318.4	37620.2	18128.9	8910.68	2772.28	1339.62			0.227199	26567.5	24690.4	25229.5	23085.3	18763.1	15739.8	7755.1	3606.27	1445.18
50					0.155614	1.069	1.44	1.104		0.155614	32613.4	31037.3	26787.2	25000	20158.5	17142.9	11591.8	4114.49	1460.48	1223.4	1019.11	955.52			0.155614	76597.6	69194.4	70800	70821.5	78950.8	64127.9	50755.2	47423.3	22322.7	9721.63	3306.29	1479.29			0.155614	30268.6	28582.7	26627	24856	22144.2	18198.9	11045.3	3770.2	1407.04
					0.106583	0.9557	1.42	1.033		0.106583	30993.7	30187.5	27489.9	27870.6	25119.5	17188.1	11070.2	4535.1	1615.12	991.74	860.81	926.57			0.106583	80059.4	73293.1	74505.8	66141.3	67316.4	61945.2	57135	40104.2	23550.7	9444.44	2769.52	1468.09			0.106583	29211.1	29028.3	27106.8	25714.3	21922.4	17467.2	11485.7	4026.4	1163.17
					0.073	1.193	1.384	0.9294		0.073	34321.3	30264.2	29782.1	29493.4	25213	21187.5	10699.8	4658.7	1698.77	1279.71	1005.2	1271.48			0.073	79441.2	84158.7	75000	74985	68342.5	68184.5	59662	44059.9	24108	9229.25	3304.35	1767.07			0.073	34676.7	32708.3	30669.5	25555.6	23570.1	19219	12232.6	5170.56	1942.96
					0.05	1.025	1.322	1.259		0.05	32778.9	32191.5	28936.2	27698.6	25202.4	19380.9	12567.8	4628.67	1620.69	1024.39	1020.07	1034.48			0.05	77921.7	77042.7	78348.6	71739.1	69691	68991.1	55039	39186.1	25477.4	11709.6	3660.53	1458.77			0.05	30907.2	28422.1	28863.2	27652.2	23084.1	20735.6	12459.6	4013.27	1655.05
					0	1.033	1.534	1.173		0	33861.2	34046.6	34523.8	28532.3	26760	20532.3	12935.4	5017.18	1648.55	1128.75	935.37	1070.18			0	90032.5	76647.4	73859.1	81640.9	76116.2	69198.8	57883	47328	29777.2	11187.9	3816.63	1622.18			0	33347.6	33734.2	33264.5	32069.7	28451.9	21740	14489.8	5766.55	1554.77
											0	0.05	0.0998	0.199054	0.397164	0.792447	1.58114	3.15479	6.29463	12.5594	25.0594	50	Mavelertinib (nM)			0	0.05	0.0998	0.199054	0.397164	0.792447	1.58114	3.15479	6.29463	12.5594	25.0594	50	Mavelertinib (nM)			0	0.05	0.0998	0.199054	0.397164	0.792447	1.58114	3.15479	6.29463
Naquotinib (nM)	JBJ-125 IC50 (nM)				JBJ-125 (nM)	Naquotinib IC50 (nM)				JBJ-125 (nM)															JBJ-125 (nM)															JBJ-125 (nM)
0	1.213	1.659	1.416		10	3.12	1.707			10	3517.24	3514.06	3049.33	3193.47	2669.4	2833.68	2413.79	1693.55	2500	1609.2	1334.79	1213.99			10	4224.72	2921.81	3578.73	2919.25	3242.63	2288.66	1488.1	1352.94	1237.32	1034.48	1128.4	1139.49			10	2642.71	5264.27	2692.31	2682.45	3310.66	3333.33	4778.95	3104.13	2367.86
0.05	1.284	1.485	1.756		6.84921	3.892	4.235	1.857		6.84921	5126.05	3623.19	3877.12	3852.81	5535.31	4358.41	2940	2740.59	2254.1	2200	1222.88	1131.31			6.84921	7461.71	5201.79	4682.2	3812.64	2426.78	1535.35	1613.64	1188.52	1686.51	1425.44	966.47	983.61			6.84921	4069.26	3305.26	4893.62	7000	6594.83	3653.85	5883.62	3039.83	2542.02
0.0998	1.078	1.938	1.857		4.69117	4.043	6.493	2.723		4.69117	7713.1	7395.14	7053.94	7735.04	12294.7	8797.6	6076.23	5431.24	3821.14	2112.97	878.66	1024.1			4.69117	16496.7	10570.8	6709.13	4134.62	2514.4	1957.45	1541.67	1301.65	1228.81	1281.55	1172.84	1326.73			4.69117	11666.7	8329.81	12284.5	7975.71	8046.71	8488.12	6234.82	4772.23	5613.21
0.199054	2.158	1.632	1.397		3.21308	7.202	5.03	5.136		3.21308	15144.8	13563.2	16659.2	13151.9	11886.4	10566.9	11848.5	9254.39	6283.78	3775.93	1351.89	1224.49			3.21308	24078.3	11030	10757.9	6881.5	5021.65	2086.02	1403.85	1123.81	1026.62	1282.05	1497.8	944.88			3.21308	12873	14941.5	13289.8	13566.6	10538.8	12214.9	12021.3	8629.03	6209.02
0.397164	1.109	1.628	1.816		2.20071	6.406	4.426	7.121		2.20071	21780.1	21778.8	19769	15927.6	19859.8	18190.7	13125	11929.8	9079.5	5456.57	1691.73	1149.19			2.20071	30843.4	18416.1	14966.3	7599.21	3180	2179.23	1478.6	1502.15	1506.02	1247.48	1186.09	1250			2.20071	17314.4	17945.8	21108.7	19314.4	19976.4	14522.3	15108.7	13004.4	10286.3
0.792447	1.12	1.087	1.582		1.50731	8.13	4.706	9.427		1.50731	26568.6	26023	25399.1	27806.8	26271.2	20827.9	19671.4	15073.7	12219.7	6179.04	2901.88	1365.46			1.50731	42169.3	27069.4	23000	16637	3734.69	2142.86	1764.71	1348.55	1257.73	1524.75	1211.57	1138.52			1.50731	27230	28564.8	28126.5	24932.7	28568	24677.8	24661.7	17004.3	10638.3
1.58114	0.8228	1.28	1.478		1.03239	8.027	11.38	9.297		1.03239	33078.8	29879.5	29397.6	28693.6	31113.8	29067	27647.1	27201	16433.4	8874.46	2962.18	1405.3			1.03239	50745.5	30900.9	26597.7	23014.3	5175.78	2033.2	1317.83	1425.7	1111.11	1213.99	1431.37	1051.59			1.03239	33292.1	41132.1	37110.6	31317.7	37230.8	35929.7	31069.7	21872.2	14891.3
3.15479	1.057	1.281	1.207		0.707107	10.42	6.844	9.827		0.707107	36775.8	35051.8	38400	37932.8	32930.6	31818.2	30130.5	24183.5	17194.9	11431.7	3439.49	1711.71			0.707107	62776.3	47542.9	29393.3	19656.8	5661.25	1827.31	1514.02	1428.57	1244.98	1240.6	1350.21	1434.43			0.707107	40739.8	41243.5	40791.6	38431.9	35443.7	33829.8	31220.8	28341.1	21947.1
6.29463	0.6512	1.059	1.035		0.484313	9.187	8.201	7.959		0.484313	45000	37917.7	38681.6	43294.5	35366.4	32334.1	36640.2	27850.2	22120.5	10197.4	4446.76	1437.25			0.484313	61684.8	46448.1	25067.6	9021.74	2600	1376.52	1701.24	1497.12	1172.96	1391.13	978.04	1204.59			0.484313	45365.8	42019.9	44646.5	40678.8	44693.3	40675	34000	27391.3	22364.1
12.5594	0.363	0.7747	1.229		0.331716	10.99	9.377	9.457		0.331716	40802	47855.2	45111.1	40668.4	41150.7	44957.3	35341.8	32860.8	24042.1	12483.4	5128.21	1479.03			0.331716	72343.8	51928.4	42643.4	11343.6	4415.32	1823.77	1171.72	1452.99	1391.86	1184.21	984.56	1102.04			0.331716	46866.5	42753.2	43920.6	41942.3	37344.1	38203.9	42594.5	31918.5	25072.1
25.0594	0.2447	0.5573	0.5483		0.227199	10.21	8.575	9.053		0.227199	51601.1	49687.5	53503	43890.3	43267.3	42213.9	40987	35805.6	26403.9	14772.2	5913.76	1750.5			0.227199	73539.8	46335.1	40618.6	28973.8	5987.78	4064.52	1318.9	1135.9	1376.52	1142.28	1076.92	1020.41			0.227199	52549	49633.8	48851.2	50304.7	45646.4	44244.8	40835.4	38015.9	27827.2
50					0.155614	10.37	11.84	8.094		0.155614	50087.2	46640.2	46666.7	52110.1	49853.4	49557.5	42379.7	40212.2	28088.2	17149.2	6428.57	1927.19			0.155614	75337.4	60612.2	59813.7	18971.5	8083	2097.76	1521.3	1428.57	1482.25	1183.43	1178.86	1152.34			0.155614	52750.7	51494.6	52000	55826.1	49253.3	51947.7	42903.2	35436.4	25746.1
					0.106583	11.03	9.77	7.937		0.106583	51348.3	53313.8	50446.9	48279.6	46939.9	45295.7	45501.4	36968.1	27402.3	16957.5	6286.92	1774.53			0.106583	83552.6	51028.6	38724	23422.3	12331	2247.9	1411.76	1273.89	1204.08	1324.11	1208.58	972.22			0.106583	54033.6	50874.3	52349.6	48853.3	45102	43349.6	43386.2	38369	30152.7
					0.073	15.62	12.81	11.64		0.073	54518.1	48929.6	47111.7	48563.5	46393.4	47945.2	43459.5	41525.9	29490.3	17272.7	6673.73	1410.26			0.073	80641	52204.7	35128.9	19624.1	2307.69	2765.49	1228.81	1402.06	1321.5	1052.63	1076.92	946.75			0.073	58395.1	49571.1	51353.6	55000	47446.2	46702.7	46553.7	38731.3	32354.5
					0.05	14.54	11.1	9.665		0.05	54849.4	54415.2	52170.3	53600	46157.8	50593.2	48491.6	39607.3	32242.7	16236.3	6748.88	1857.45			0.05	77438.3	54903.1	43288	17942.6	18516.1	1881.19	1745.69	1465.86	840.34	1129.03	1314.74	1024.59			0.05	51772.5	51955.3	53702.6	49973.6	48094	47010.6	42896.7	41528.2	29168.7
					0	10.09	11.1	13.69		0	57531.7	58715.6	51800.6	55647.1	55072.9	58906.2	51205.9	42663	31446.4	19976.8	7959.18	2150.54			0	72320.9	52255.6	51788.9	14321.3	10086	1683.17	1732.1	1386.36	1330.47	1067.76	1276.15	1200.79			0	58668.6	55722.4	56776.1	56826.3	52443.8	53304.6	48940.2	43171.4	31700
											0	0.05	0.0998	0.199054	0.397164	0.792447	1.58114	3.15479	6.29463	12.5594	25.0594	50	Naquotinib (nM)			0	0.05	0.0998	0.199054	0.397164	0.792447	1.58114	3.15479	6.29463	12.5594	25.0594	50	Naquotinib (nM)			0	0.05	0.0998	0.199054	0.397164	0.792447	1.58114	3.15479	6.29463
[truncated: 4 more columns]

## Sheet: Fig 3b MS Labeling
Mass Spec Labeling Timecourse Labeling (% of max)
Time (s)	Osimertinib + DMSO		Osimertinib + JBJ-125
0	0	0	0	0
10	85.1485	89.1089	48.0769	53.8462
20	91.0891	99.0099	73.0769	57.6923
30	91.0891	100.99	84.6154	67.3077
60	91.0891	100.99	92.3077	90.3846
120	93.0693	106.931	92.3077	90.3846
300	93.0693	106.931	100	100
Time (s)	Mavelertinib + DMSO		Mavelertinib + JBJ-125
0	0	0	0	0
10	68.9655	89.6552	38.7097	51.6129
20	82.7586	103.448	58.0645	64.5161
30	82.7586	103.448	77.4194	64.5161
60	82.7586	103.448	90.3226	90.3226
120	82.7586	103.448	90.3226	90.3226
300	96.5517	103.448	103.226	96.7742

## Sheet: Fig 3c Synergy C797S
HTRF Inhibition Synergy Assay (L858R/C797S) IC50 plots
Osimertinib (nM)	JBJ-125 IC50 (nM)				JBJ-125 (nM)	Osimertinib IC50 (nM)
0	1.876	1.477	1.66		10
10	1.252	1.059	1.749		6.84921	46.65	179
18.6165	1.88	1.302	1.703		4.69117		388.3	383.1
34.6572	1.139	1.149	0.8326		3.21308	157.9	310.7	250.2
64.5195	1.333	1.219	0.9405		2.20071	372	536.8	427.3
120.112	0.6596	0.696	0.6199		1.50731	308	283.5	291.4
223.607	1.028	0.826	0.5741		1.03239	396.6	352	366.8
416.277	0.5634	0.4983	0.6048		0.707107	603.7	437.6	542.2
774.959	0.1957	0.476	0.2766		0.484313	714.2	495.5	601.7
1442.7	0.5984	0.4053	0.3777		0.331716	521.6	505.7	511.8
2685.8	0.1743		0.4205		0.227199	549.1	806.6	688.4
5000	0.02897		0.2648		0.155614	771.8	699.7	720.9
					0.106583	1056	738.6	874.2
					0.073	1106	835.8	960
					0.05	696.6	702.3	700.1
					0	903.4	929.4	922.1
Matrices used to derive IC50s Raw HTRF fluorescence ratio (665/620 nm *10^4)
JBJ-125 (nM)
10	4068.14	2500	3445.69	2579.44	2376.24	2573.67	2428.3	2015.5	1768.17	2000	2060.09	1567.01
6.84921	5238.1	6135.46	6218.81	5039.37	4515.5	3754.79	4124.51	3277.78	3408.24	2260.87	1897.96	1854.3
4.69117	7267.21	6770.07	7184.47	6877.39	6625.22	5273.07	5652.17	4294.61	3129.77	3034.62	2373.54	1900.83
3.21308	14648.2	13962.7	13404.3	11884.9	13483.6	10911	7250.47	8153.53	5291.75	3366.14	2775.59	2500
2.20071	17831.3	15968.4	20483.9	15723	15437.5	14369.8	14163.2	12240	5869.98	4351.46	2598.43	2278.98
1.50731	32488.6	26525.4	27352.9	27359.3	23974.6	19012.1	14767.4	13225.8	9956.8	5401.61	3828.45	2151.9
1.03239	41361.5	37839.8	35918.8	32613.6	30925.5	30340.9	20895.8	18495.8	11482.3	5893.91	4442.31	2402.34
0.707107	51394.7	44860.8	43279.8	44773.9	46692.9	37374.7	33529.4	23741.9	15139.8	8827.04	4858.87	2033.2
0.484313	47858.9	42128.2	48628.4	46068.8	46954.3	35046.1	35382.7	25597.2	17663.2	9935.9	5572.03	2639.48
0.331716	55153.1	55782.8	56560	51215.2	52293.3	41317	42094.8	30853.1	19391.5	11434.7	4733.61	3063.06
0.227199	61708	60512.1	54886.1	54143.2	53231.6	47136	41105.8	39820.6	25694.8	12695.6	5148.51	2540.32
0.155614	57470.2	67896.2	57506.2	63032.8	58021.4	54847.7	47389.2	40046.6	27758.2	15543.7	5833.33	3004.03
0.106583	61136.9	66164.8	61595.7	57430	53185.2	59717.5	50771.1	49657	26963.9	13987.5	5512.82	2709.68
0.073	70442	67735.9	60560	64861.1	54466.5	63362.1	51929.8	46394.2	29955.1	19518.6	6462.88	2589.64
0.05	54136.4	62305.7	59147.3	62579.8	62554.3	61671	51525	40946.9	31678.3	14847.9	6976.24	3382.35
0	70702.2	67967.5	72337.3	64150	68054.1	66666.7	59250.7	57554.3	39135.8	20515	7743.36	3382.35
	0	10	18.6165	34.6572	64.5195	120.112	223.607	416.277	774.959	1442.7	2685.8	5000	Osimertinib (nM)
JBJ-125 (nM)
10	3853.38	3359.68	4102.04	3716.81	3084.89	3818.18	3340.52	2557.17	2281.45	2870.16	1995.8	2062.35
6.84921	8696.58	7862.9	7516.78	6766.6	4922.74	4745.76	4692.98	3533.83	3089.77	2918.55	2572.61	1995.93
4.69117	7450.98	8174.44	6702.59	5629	7852.49	6369.17	6469.34	4534.16	4977.38	3609.34	3026.91	2180.62
3.21308	23491.7	21017	22488.8	24470.6	20837	12474.2	10703.3	8742.27	5557.99	4562.12	3510.64	2037.42
2.20071	23242.6	17189.4	20785.2	22678.2	16425.4	20374.7	16227.7	10230.1	6032.72	6916.3	3964.14	2417.58
1.50731	47289.5	38578.9	40608.5	34158.9	35095.7	26952.4	21908	18422.3	11927.4	8502.2	3326.36	2176.87
1.03239	46604.3	37697.8	40350	40207.2	35550.1	34625	30123.2	21728.1	10084.8	8845.36	6049.38	3050.85
0.707107	56770.5	61959.1	53286.5	40483.5	51371	37941.2	39312.2	28525.8	20729.4	13995.2	7624.19	2869.57
0.484313	56657.5	54764.5	60520.2	50659.3	48977	36494.1	46290.3	30731.1	24183.2	12035.8	6134.83	3404.26
0.331716	68046	62314.1	65526.3	62600	55591.7	54498.5	52137.2	35794.9	20411.6	17641.5	6145.37	3250.56
0.227199	65284.1	64310.3	48916	67234	58715.8	58435.8	53869.2	40199.5	20677.2	14908.7	5276.6	4215.46
0.155614	67270.2	73642	68279.9	71363.6	73125	64502.9	61643.4	59349.1	26091.1	26030.9	10304.5	2608.7
0.106583	62493.1	78933.3	64732.4	74493.7	66274.5	62684.4	53031.9	55151.5	36606.2	20570.1	8983.45	3113.64
0.073	76477.6	82448.3	73518.5	79105.4	63456.1	72844	58105.8	55266.3	44373.3	20606.1	9651.97	3318.68
0.05	68869.6	71554.9	77826.1	68407.1	73489.1	75548.4	61346.7	55044	35552.6	16921.4	15471.7	3054.89
0	76063.2	81135.6	80854.4	75015.1	76130	80429	73301.3	52421.1	47155.2	27941.9	9528.91	6696.83
	0	10	18.6165	34.6572	64.5195	120.112	223.607	416.277	774.959	1442.7	2685.8	5000	Osimertinib (nM)
JBJ-125 (nM)
10	2939.76	2164.95	2744.06	2511.74	1771.84	1715.04	1623.53	1689.37	1391.75	1215.19	1548.56	1375.92
6.84921	4208.04	4763.16	3236.01	4676.62	2027.97	2486.91	2124.11	2070.71	1612.9	1675.26	1411.76	2000
4.69117	4554.22	5796.77	4975.12	3350.13	4150	2860.7	3348.62	2328.77	2233.25	1857.51	1395.35	2071.82
3.21308	9557.29	8487.18	9025.64	6004.73	4705.88	5909.09	5047.39	3631.71	2962.96	3015.46	1978.32	2064.34
2.20071	16038.8	10168.7	12688.4	12440.8	7464.11	7435.29	7303.66	5529.72	3004.59	3938.62	3569.62	2972.97
1.50731	19039.5	17393.6	20889.6	16300.3	12436.5	12921.9	8957.82	8636.36	5463.41	6285.71	3575.27	3667.62
1.03239	19662.3	24245	22647.9	17401.6	19295.8	12886.1	13695.6	11742.9	6997.52	8095.24	7924.53	8781.87
0.707107	29823	27397.7	27168.7	20835.7	21502.9	18476.5	16947.4	15962.6	13381.5	12134.8	12195.1	11778.4
0.484313	28186.8	28786.1	27514.1	26140.8	25081.5	19840	21902.2	18556.2	17748	18888.9	15370.4	13591.2
0.331716	29781.2	32162.2	34123.4	26704.5	30437.5	26178.2	22816.1	26139.2	19265.5	23864.3	21482.7	17550.4
0.227199	38938.4	40172.4	33138.5	30617.7	30145.3	32205	27977.2	32000	21428.6	26746.3	25528	23734.9
0.155614	38187.9	32743.4	37312.9	37077.9	36910.8	33027.5	34664.5	32038.2	25014.1	32617.7	29791	25504.6
0.106583	33988.1	37311.2	36865.2	35614	36524.4	37084.6	32051.3	35925.9	30257.9	29712.6	31390.7	26823.2
0.073	37515.9	36952.4	35445.9	37714.3	41148.7	35938.5	34059.7	34230.8	29579.8	37231.3	31394.7	32886.6
0.05	38037.4	39134.6	34800	37590.4	36287.4	38782.9	38495.3	33953.5	36907.9	33792.1	34678.9	36070.2
0	39203.8	33994.2	42432.4	41210.2	38065.6	38945.7	38245.6	37846.2	41850.5	43584.2	35935.7	40416.7
	0	10	18.6165	34.6572	64.5195	120.112	223.607	416.277	774.959	1442.7	2685.8	5000	Osimertinib (nM)

## Sheet: Fig 5b F723A FP
FP Binding Assay LR/TM/F723A			FP curves for determining Kds (LR/TM/F723A) Polarization (mP)
	Kd (nM)		LR/TM/F723A (µM)	DMSO	DMSO	Mavelertinib	Mavelertinib	Naquotinib	Naquotinib	Osimertinib	Osimertinib	AMP-PNP	AMP=PNP
DMSO	46.12		2	555.8	548	569.4	556.5	545.3	550.9	548	548.1	546.6	540.3
	40.68		1	544.5	544	559.2	547.7	547.7	548.2	524.7	528.3	531	544.8
AMP-PNP	138.2		0.5	539.5	547	554.3	543.4	542	542.1	528.6	530.6	531.7	546.2
	85.56		0.25	537.5	550	548.8	547.6	549.8	535.1	522.2	523.6	543.9	538.4
Osimertinib	65.84		0.125	530	537.4	544.7	516.5	536.6	533.9	525.6	526.1	526.7	533.7
	75.8		0.0625	529	534.7	518.8	534.8	525.7	528.5	518.6	516.7	513.7	525.2
Mavelertinib	109.3		0.03125	523.8	518.5	521	509.8	523.1	507.8	512.7	515.4	521.2	509.6
	84.19		0.015625	511.7	517	514.4	503	508.1	526.3	518.9	519	510.5	527.7
Naquotinib	54.8		0.0078125	517.9	520.4	512	502.4	511.9	511	511.9	510.8	509.1	514.6
	68.6		0.00390625	513.4	522.5	504.8	492.5	513.8	504.9	508.9	507.8	505.9	515.3
			0.00195312	482.3	493.7	504.5	502.5	504.9	497.4	506	503.6	502.5	507.3
			0.000976562	513.8	499.5	505	487.7	499.4	505.1	503.8	503.5	513	511.5
			0.000488281	500.9	507.7	496.8	500.8	506.9	496.2	499.4	499	506.1	501
			0.000244141	505.2	512.3	506.7	493.2	511.6	502.2	511.4	510.7	516	502.4
			0.00012207	500.3	512.8	508.6	500.6	499.3	506.7	506.4	503.1	510.4	517.8
			0	499.9	504.2	499.7	497	507.1	508.9	493.9	498.6	519.9	520.1

## Sheet: Fig 5c F723A Synergy
HTRF Inhibition Synergy Assay (L858R/T790M/F723A) IC50 plots										Dose-response matrices used to derive IC50s (L858R/T790M/F723A) Raw HTRF fluorescence ratio (665/620 nm *10^4)
Osimertinib (nM)	JBJ-125 IC50 (nM)				JBJ-125 (nM)	Osimertinib IC50 (nM)				JBJ-125 (nM)															JBJ-125 (nM)															JBJ-125 (nM)
0	0.656	0.6618	0.7238		10					10	1538.46	1649.48	1626.51	1600.83	1531.91	1851.06	1531.73	1006.04	1437.63	1260.5	1174.17	1581.03			10	1106.19	1276.6	1011.76	1149.43	1375.92	1208.05	1277.53	1286.92	893.25	1466.08	1173.71	1498.83			10	1321.59	1261.47	1605.5	1247.36	1340.43	896.55	1283.64	1029.75	1311.48
0.05	0.5788	0.5676	0.7004		6.84921	1.402				6.84921	1729.49	2262.44	1856.29	2090.52	2074.24	1897.96	1681.82	1529.68	1421.57	1306.31	1274.3	1280.19			6.84921	1445.22	1351.35	1460.91	1263.16	1191.01	1127.66	1382.29	1375.29	1353.21	1286.03	915.33	1153.85			6.84921	1161.83	1506.55	1674.21	1148.65	978.26	1130.43	1295.9	929.29	922.43
0.0849	0.5362	0.6938	0.7442		4.69117	1.396				4.69117	1489.76	2304.61	1996.01	2478.63	1801.62	2244.9	2047.41	1886.05	1486.76	1283.1	985.92	2275.13			4.69117	1291.67	1028.45	1636.77	1567.8	1158.54	1655.48	1262.14	1166.31	1415.31	1081.68	1154.73	1000			4.69117	2137.77	1850.12	1238.74	1914.41	1327.43	1455.4	1428.57	1169.35	1033.06
0.14427	0.6185	0.7002	0.6924		3.21308	1.325				3.21308	4937.66	4576.66	4355.97	4620.85	4643.68	4136.36	3657.96	2771.36	2004.66	1468.53	1302.33	1458.82			3.21308	1729.96	2155.96	1654.85	1711.9	1862.53	1419.35	1688.6	1425.39	1506.55	1366.59	1032.86	1216.22			3.21308	1826.28	2112.36	1600.83	2341.36	1709.01	2094.02	1778.74	1431.62	941.7
0.245064	0.5402	0.5564	0.7136		2.20071		1.1834	1.1288		2.20071	3710.32	4521.16	4258.82	5152.22	5252.75	5089.29	4490.24	4428.9	3377.48	2044.94	1677.85	1441.44			2.20071	2889.91	2478.07	2071.13	2141.33	2200.85	2328.77	1728.67	1563.13	1475.77	1200.98	1182.8	1236.67			2.20071	3177.97	3596.29	2866.67	2653.06	2279.57	2558.14	2290.75	1948.05	1329.11
0.416277	0.5534	0.5088	0.5684		1.50731	1.24	1.2638	0.6108		1.50731	17896.2	15341.8	13940.9	14464.3	15471.2	12748.7	9701.83	8469.39	5388.47	1923.08	1492.54	1571.07			1.50731	4831.46	4634.15	3430.35	4493.09	3750	3095.77	2935.78	2039.91	1755.56	1434.98	1235.43	1260.33			1.50731	6385.81	5620.61	4254.39	5234.74	3227.18	3261.8	3569.84	2024.79	1535.18
0.707107	0.4606	0.4738	0.659		1.03239	2.316		1.2278		1.03239	19197.1	19759.4	17767.4	16099.8	17981	15420.2	17257.7	12276.8	6666.67	3670.33	1557.02	1792.72			1.03239	7142.86	5940.8	5432.37	6196.87	6514.81	6117.38	4832.21	4031.18	3018.43	1737.19	1042.08	1011.24			1.03239	9065.22	11990.6	9807.69	8718.54	7015.59	6133.65	5857.46	3220.34	2209.03
1.20112	0.4663	0.5054	0.6116		0.707107	1.854	1.7554	2.012		0.707107	43514.3	43222.9	40932.2	40608.7	41707.3	38666.7	31793.3	23780.8	13946.7	5777.26	2099.06	1873.68			0.707107	11522.7	10287.8	12019.5	11280.2	8048.78	6851.06	6504.63	6266.32	3617.02	1460	1203.7	1299.3			0.707107	12204.5	13604.6	12389.8	13463.4	12971.6	7387.58	8747.1	5415.73	3211.01
2.04029	0.3408	0.3786	0.5926		0.484313	2.211	2.328	2.538		0.484313	46997.4	51408.1	39264	39607.8	43185.4	46779.7	34044.7	29522.5	14988.7	6745.84	2522.52	1690.96			0.484313	14707.3	13702.8	13165.1	12601.4	13707.6	9902.44	8690.48	7177.78	3926.94	2116.28	1532.85	952.38			0.484313	17356.3	15333.3	17049.5	18574.9	16608.9	15472.1	9869.57	8296.94	3891.21
3.46572	0.2876	0.5088	0.4946		0.331716	2.078	1.8138	3.764		0.331716	71677.9	66419.4	66963.7	75365	67684.6	55588.2	58412.2	43205.9	21432.2	8135.59	2860.52	1560.28			0.331716	23633.9	22025.3	21584.2	21260	16544.6	16370.4	12482.9	10349.6	5492.96	3146.85	1328.32	1289.54			0.331716	23736.8	21696.2	23866	17883.7	20967.7	20814.8	16517.7	13114.8	8154.9
5.88704	0.2613	0.3514			0.227199	1.961	1.6696	2.584		0.227199	83597.4	79628.5	74497	82382.6	63815	66646.3	65541.4	47833.8	24460.1	10841.1	3361.34	2028.17			0.227199	31839.4	26322.8	26526.3	23844.2	24065	18352.7	15625	12314.8	7193.4	3789.73	1701.63	961.54			0.227199	30801.1	26616.9	25485.4	27538.9	27760	21719.9	20025.5	11724.9	7674.42
10	0.2926				0.155614	2.576	2.532	2.954		0.155614	92014.9	76179.4	86127.8	79143.8	82145.4	83018.9	65775.6	56266.2	33592.8	14355.2	3714.95	1843.43			0.155614	33937.8	36246.5	31844.9	33133.9	27493.7	29318.8	21080.4	15756.9	9788.24	4251.78	1857.8	1462.83			0.155614	33936.2	30145.6	33389.8	30026.4	32500	27857.1	20000	16019.9	11149.1
					0.106583	2.255	2.764	3.222		0.106583	86430.9	92336.8	95126.4	97846.1	78023.6	93007	67851	59820.9	30809.5	14550	7641.92	2386.06			0.106583	36458.9	34333.3	33746.6	31347.2	31416.7	27046.6	22639.6	17382.7	10789.5	4468.6	1837.71	927.6			0.106583	36785.7	37679.1	34497.3	35741.8	36592.2	29086.3	24569.9	20395.8	11068.9
					0.073	2.498	3.248	2.842		0.073	86597.2	91264.8	95866.1	95220.9	78013.9	77016.9	72013.4	58664.5	39815.4	15114.5	4337.66	1985.47			0.073	39459.5	36868.1	38017.5	36296.3	34560.4	31368.7	28497.1	18899.5	12456.1	5655.17	2111.37	1370.79			0.073	37829.7	37783.9	40178.6	35895.3	37215.9	28791.8	24729.1	19658.8	11525.8
					0.05	2.625	3.114	2.432		0.05	80529.4	94051.1	102519	97963.6	101805	90785	76568.6	60425.5	36729.2	14669.7	7923.08	2845.07			0.05	40524.8	40720.5	37668.5	36778.7	34027.4	32262.6	26912.6	21692.7	12493.8	4807.69	2056.07	1261.47			0.05	41652.2	43067.5	37043	41360.9	36394.4	30767.2	26253.2	18916.3	10778
					0	3.692	3.228	3.71		0	97233.2	94870.9	85204.1	78785.9	89172.7	83484.3	90000	68032.8	41362.3	19175.5	5321.1	1873.42			0	46338.5	46739.1	39347.8	37783.8	39970.2	37045.4	30710.4	22994.9	15480.5	5456.67	2411.35	1650.72			0	45085.2	41315.1	42247.2	41229.5	42887.5	41835.4	30344.8	22969.5	13960.4
											0	0.05	0.0849	0.14427	0.245064	0.416277	0.707107	1.20112	2.04029	3.46572	5.88704	10	Osimertinib (nM)			0	0.05	0.0849	0.14427	0.245064	0.416277	0.707107	1.20112	2.04029	3.46572	5.88704	10	Osimertinib (nM)			0	0.05	0.0849	0.14427	0.245064	0.416277	0.707107	1.20112	2.04029
HTRF Inhibition Synergy Assay (L858R/T790M) IC50 plots										Dose-response matrices used to derive IC50s (L858R/T790M) Raw HTRF fluorescence ratio (665/620 nm *10^4)
Osimertinib (nM)	JBJ-125 IC50 (nM)				JBJ-125 (nM)	Osimertinib IC50 (nM)				JBJ-125 (nM)															JBJ-125 (nM)															JBJ-125 (nM)
0	0.4694	0.4626	0.8965		10					10	1475.05	1321.59	1471.86	1244.24	1324.5	1326.09	1590.36	1431.72	1172.57	1187.9	1272.73	1415.53			10	1628.96	1459.33	2450.5	1336.3	1722.49	1181.43	983.26	1239.5	995.58	1360.69	1004.18	1061.22			10	1611.72	1734.51	1410.26	2183.91	1277.68	1480.08	1687.39	1276.98	1185.84
0.05	0.4984	0.612	0.7841		6.84921					6.84921	1610.74	1663.02	1425.62	1304.35	1759.26	1577.83	1141.65	1309.52	1188.81	920.5	1153.04	1233.18			6.84921	1666.67	1560.28	2044.94	2205.24	1688.03	1968.33	1607.14	1454.14	1168.03	1507.76	1181.62	1010.31			6.84921	2630.69	3466.42	3357.14	3249.58	2791.97	1919.56	1099.83	1631.88	1268.12
0.0849	0.4111	0.6792	0.8037		4.69117		0.4659	0.1656		4.69117	2424.89	2285.01	2056.28	1844.44	2433.54	2071.43	1524.66	1175.17	1622.22	1155.56	1185.03	1280.9			4.69117	2975.39	2597.4	2488.79	2872.81	1970.65	2125.28	1753.25	1413.04	1159.14	1147.9	977.6	1179.04			4.69117	3216.91	3934.71	3453.51	3600	2272.73	2254.73	2277.04	1507.35	1346.15
0.14427	0.3845	0.4588	0.7468		3.21308		0.2144	0.5441		3.21308	4978.9	4247.57	6088.89	3668.64	3234.62	2727.27	1918.47	1701.24	1395.35	1080.51	697.17	1195.22			3.21308	7116.7	5305.68	6085.97	5323.74	3303.77	2807.02	1922.29	1559.25	1484.02	1066.1	1247.06	1088.3			3.21308	11309.3	9153.23	12333.3	11938	6197.18	5284.97	3759.12	3285.71	1524.82
0.245064	0.2718	0.3446	0.8023		2.20071	0.2953		0.4661		2.20071	7146.34	5947.14	5944.06	4545.45	4819.53	3439.49	2204.72	1619.87	1405.9	1153.08	986.55	1015.45			2.20071	7760.87	6643.99	7538.8	6804.88	5913.24	5229.76	4526.32	1888.41	1324.11	1179.04	1260.68	1145.37			2.20071	14037.7	14677.4	15560.1	15699.4	14685.7	8516.48	7380.95	4732.82	1925.23
0.416277	0.2342	0.2859	0.5298		1.50731	0.2565	0.2785	0.4348		1.50731	14137.9	13021.1	9861.75	10161.3	8022.47	5450.35	3705.36	2454.95	1247.26	1891.25	1037.53	981.6			1.50731	19573.9	15672.4	16039.4	10493	13256.4	7120.18	5238.1	3188.07	1197.48	1523.81	1378.56	959.82			1.50731	33572.9	27438	29006.3	25849.5	22470.1	21377.2	13014.3	7634.19	3560.61
0.707107	0.1958	0.3049	0.4147		1.03239	0.3531	0.4419	0.301		1.03239	21446.7	15071.4	14889.4	13869.5	13399.1	9601.77	6147.37	4942.26	2139.42	1612.15	862.42	1318.68			1.03239	26336.6	37150.7	28663.2	19497.5	18800	20542.6	9002.27	4020.83	1725.66	1312.91	1444.7	1244.13			1.03239	50453.5	39738.6	40545	45389.9	48571.4	33763.4	25822.5	12975.7	4844.36
1.20112	0.1829	0.2184	0.2727		0.707107	0.3976	0.4351	0.4048		0.707107	32661.3	27762.8	36108.1	29732.6	21051.3	14554	8243.24	5779.63	2289.92	1590.41	1186.44	1155.56			0.707107	35080.7	43390.3	35630	31105.3	28075.9	18095.2	11116.1	7037.04	2578.48	1522.25	1234.57	1045.45			0.707107	64452.9	63455.5	70331.6	66363.6	63599	41015.8	33530.8	22500	7685.01
2.04029	0.1431	0.2052	0.184		0.484313	0.2511	0.544	0.7101		0.484313	53932.9	38517.4	36692.7	33306.7	28010	17928.6	13450	8302.33	2650.6	1239.67	1058.56	913.35			0.484313	50455.9	48171.4	59292.3	45000	38179.3	30024.6	19614.5	9704.55	4578.59	1412.56	1263.38	1050.23			0.484313	89970.9	74285.7	78652.9	73942.6	73252	60193.7	39575.9	32295.8	9418.6
3.46572	0.09431	0.1787	0.07504		0.331716	0.4731	0.6253	0.8792		0.331716	59279.5	69898.3	62443	52621.1	37642.7	35967.7	23333.3	13967.1	3720.43	2023.53	1161.29	1175.3			0.331716	66426.2	56991.2	63015.9	47924.5	45890.8	42414.8	30345.7	13600	6736.11	1862.96	1233.48	1122.88			0.331716	85815.2	97439	88392.4	95331.3	88921.3	79178.1	49905.2	31089.7	11063.4
5.88704			0.06919		0.227199	0.468	0.8342	1.113		0.227199	85274	72639.8	65405.4	61208.5	50158.7	46959.1	31813.3	16253	5678.73	1431.77	1461.38	909.09			0.227199	73343.6	80000	89047.6	78679.2	62692.3	53857.6	40202.9	29413.3	5851.7	2170.39	1239.32	1161.73			0.227199	106859	89697.8	98969.7	90274	93710.1	92129.6	63819.6	46421.8	21600.8
10					0.155614	0.6728	0.7708	1.239		0.155614	88062.3	95588.2	82717.8	74852.5	65253.2	58240.5	44110.4	24698.8	7596.15	1810.34	967.74	1292.93			0.155614	92464.3	88184.9	78506.5	72673	73211.9	64461.1	41132.6	27653.3	10685.3	2075.47	1200	1158.8			0.155614	102310	92228.4	92197.8	85858.3	91666.7	95845.7	79918.5	61646.5	21440.5
					0.106583	0.6999	0.8441	1.355		0.106583	109087	94322.3	88152.2	76395	75974	72435.1	43451.1	34289.9	10146	2194	1038.96	1383.22			0.106583	93639.7	96888.9	87128.4	81734.7	71944.4	68722.7	52092.3	28807.1	10364.5	2790.18	1078.65	1054.95			0.106583	102675	102256	101292	111424	97117.1	85718.3	79060.8	57797.5	25488.6
					0.073	0.9911	0.9296	1.555		0.073	96481.5	92258.1	89656.4	103089	89562	73479.7	53393.4	30705	12110.8	3015.18	1472.53	1039.26			0.073	106073	91258.7	81535.9	92707.6	81587.8	72838.3	58251.5	30617.3	10211.3	3089.24	1293.3	976.74			0.073	112765	104193	104688	100683	94652.6	84887.6	83821.8	64920.6	32321.4
					0.05	0.9577	1.259	1.545		0.05	100803	95510.9	97720.6	88888.9	84090.9	69211.4	63249.2	32266.7	12114.4	2510.46	1487.8	1288.89			0.05	89791.7	87500	89140.9	94841	90422.5	81328.9	55649.6	37450.4	10927.6	2420.09	1533.18	1095.89			0.05	100423	93175.5	110796	94829.6	104763	85266	95799.4	64619.3	31851
					0	1.329	1.208	1.744		0	106402	89141.9	97888.9	87928.8	91056.3	90000	66774.2	42328.8	14539.5	3473.19	1346.15	1418.27			0	111926	97851.9	93884.9	87630.7	97562.7	93209	60209	43857.6	14890.5	3178.65	1347.52	1365.64			0	96959.1	103423	99030.3	98852	97167.6	107806	91589.6	86447	40189.6
											0	0.05	0.0849	0.14427	0.245064	0.416277	0.707107	1.20112	2.04029	3.46572	5.88704	10	Osimertinib (nM)			0	0.05	0.0849	0.14427	0.245064	0.416277	0.707107	1.20112	2.04029	3.46572	5.88704	10	Osimertinib (nM)			0	0.05	0.0849	0.14427	0.245064	0.416277	0.707107	1.20112	2.04029
[truncated: 4 more columns]

## Sheet: SupFig 8a Representative FP
Representative FP curves for determining Kds (LR/TM) Polarization (mP)
LR/TM (µM)	AMP-PNP		Osimertinib		Neratinib		AZ5104		Mavelertinib		Naquotinib
1	530.6	529.3	532.5	534.9	514.6	512.1	560.7	551.8	548.4	545.3	538.8	548.1
0.5	529.4	527.5	537.7	527.9	505.6	509	546.9	544.8	540.3	549.6	547.6	530.5
0.25	527.3	532.7	530.9	529.1	505.8	500.2	540.2	543.3	545.9	549.6	539.9	538.8
0.125	524	524.2	532	528.4	499	507.6	544.9	538.7	540.3	540.4	534.3	546.9
0.0625	522.1	518.3	524.8	524.4	506.2	505.5	541.5	526.5	527	524.6	531.8	533.2
0.03125	510.3	515.2	527.3	515.1	498.2	495.6	526.8	548.5	515.9	521.2	528.9	545
0.015625	508.1	511.3	515.2	512.4	505.8	499.2	505.1	526.7	511.8	508.4	518.2	519.6
0.0078125	499.2	511.9	504.7	497.7	502.9	494	511	507	507.1	514.3	507.1	513.3
0.00390625	504.2	512.2	504.2	494.3	505.8	498.7	507.8	500.8	516.5	506	509.7	516
0.00195312	498.5	500.1	497.7	505.7	488.7	497.2	498	506	520	509.8	500.6	499.9
0.000976562	498.2	510	501	501.2	495.5	505.7	510.1	499.9	508.2	507.3	515.5	510
0.000488281	501.8	500.8	490.5	509.7	494	505.2	512.4	503	493.8	522.3	518.5	517.1
0.000244141	503.9	499.2	502.6	503.2	502.2	498.2	510.1	495.2	498.6	513.3	517.4	500
0.00012207	499.3	503.7	499	500.8	499	502	494	483.1	511.6	514.6	504.5	509.3
6.10352e-05	497.9	507.1	506.6	498	500.7	501.5	501	498.1	504.7	507.6	507.1	512.5
0	505.5	499.5	494.9	500.2	507.7	508	496.3	508.4	505.7	505.2	500	518.4

## Sheet: SupFig 8b IC50s
HTRF Inhibition Dose-Response Assay Raw HTRF fluorescence ratio (665/620 nm *10^4)
EGFR(L858R/T790M/F723A)
Inhibitor (µM)	Gefitinib	Poziotinib	Osimertinib	Neratinib	JBJ-09-052	JBJ-125	JBJ-063
0.1	6211.23	1202.26	1174.92	991.65	1199.34	1183.66	1224.61
0.040869	5930.35	1263.97	959.175	1359.76	1269.28	1065.44	1241.95
0.0167028	5788.08	1066.04	1180.03	1288.46	1280.82	1103.36	1196.9
0.00682626	7452.45	1113.66	1024.56	1365.51	1255.63	1156.82	1512.4
0.00278983	6794	1173.93	1264.55	1595.28	1396.58	1198.92	1216.79
0.00114018	7219.99	1256.22	3219.38	2086.98	2515.2	1384.8	1016.46
0.000465979	6468.53	1687.4	4446.19	3492.07	4255.14	2253.05	1655.63
0.000190441	7052.75	3228.21	5853.38	4830.08	5620.34	3763.97	3877.84
7.78e-05	7776.16	4659.49	5979.42	5778.51	5657.23	5779.2	4939.62
3.18e-05	6743.38	5997.98	6523.61	6365.24	6592.18	6714.22	6391.39
1.3e-05	6569.73	6291	6658.14	6193.04	6196.8	6668.75	7057.28
0	6226.44	6578.83	6409.27	6719.06	6415.65	6352.4	6358.8
EGFR(L858R/T790M)
Inhibitor (µM)	Gefitinib	Poziotinib	Osimertinib	Neratinib	JBJ-09-052	JBJ-125	JBJ-063
0.1	9700.79	921.65	1155.11	1073.32	1402.87	1146.29	998.293
0.040869	11075.1	926.923	1084.29	966.157	1444.39	1148.97	1077.48
0.0167028	11645.8	947.767	1159.61	1022.66	2867.41	1180.81	1029.73
0.00682626	11613.5	771.467	1339.2	945.717	5085.15	1149.41	1153.11
0.00278983	12791.9	937.107	1302.28	1432.86	9855.26	1857.38	1044.16
0.00114018	12349.5	914.373	2920.74	1757.53	22073.4	2269.12	1349.73
0.000465979	12634.8	894.9	5921.28	3671.16	35221.5	5106.99	2084.25
0.000190441	12057.1	898.53	9670.04	8520.53	40503.1	7769.42	5615.08
7.78e-05	11983.9	1585.62	11190.8	12079	44031.1	10572.6	8905.72
3.18e-05	11838.4	3647.81	12330.2	18526	46412.6	11146.9	10469.1
1.3e-05	12782.1	4783.46	11821.2	17544.6	48680.9	12201.6	11405.5
0	12299.4	4892.2	12283.8	19659.8	46652.1	11524.9	12039.7

[truncated: 9 more sheets: SupFig 9b Example Synergy, SupFig 9c Example Antagonism, SupFig 9d Synergy, SupFig 9e Antagonism, SupFig 9f WT Synergy, SupFig 9g EAI002 Synergy, SupFig 9h EAI045 Synergy, SuppFig 12a Gel, SupFig 12b F723A FP Curves]
